# Supplementary material for: Patterns of tsetse abundance and trypanosome infection rates among habitats of surveyed villages in Maasai steppe of northern Tanzania
Source: Infect Dis Poverty. 2017 Sep 4;6:126. doi: 10.1186/s40249-017-0340-0 (PMC5582388; doi:10.1186/s40249-017-0340-0)
Supplement: Supplementary file 2 — Linear mixed effect models between the tsetse abundance (log x + 1) by species, as dependent variables, and NDVI as an independent variable; the site is included as a random factor. (CSV 306 bytes) [file 40249_2017_340_MOESM2_ESM.csv]

	G.pallidipes		G.morsitans		G.swynnertoni
	Coeff.±SE	P	Coeff.±SE	P	Coeff.±SE	P
Intercept	0.167±0.126	0.0002	0.061±0.043	0.1597	0.134±0.054	0.014
NDVI	5E-6±1.1E-5	0.0149	6.8E-6±7E-6	0.3456	-1.2E-5±6.1E-6	0.0378
DF	763		763		763
Randon Effect: site	0.329		0.097		0.151
AIC	1713.37		418.74		165.11
