# Supplementary material for: Patterns of tsetse abundance and trypanosome infection rates among habitats of surveyed villages in Maasai steppe of northern Tanzania
Source: Infect Dis Poverty. 2017 Sep 4;6:126. doi: 10.1186/s40249-017-0340-0 (PMC5582388; doi:10.1186/s40249-017-0340-0)
Supplement: Supplementary file 3 — Relationships between tsetse species abundance as a response variable and host species as explanatory variables. Only significant results are presented in this table. (CSV 465 bytes) [file 40249_2017_340_MOESM3_ESM.csv]

	G.pallidipes		G.morsitans		G.swynnertoni
	Coeff.±SE	P	Coeff.±SE	P	Coeff.±SE	P
Intercept	0.35±0.08	0	0.045± 0.031	0.1533	0.04±0.05	0.3485
Cattle	0.02±0.001	0.0091	0.001±0.00035	0.0002	0.001±0.00003	0.0012
Impala	-0.005±0.002	0.0293
Dikdik	-0.08±0.035	0.0226	0.049± 0.016	0.025	0.07±0.013	0
Elephant	-0.007±0.002	0.0004
Wildbeast			0.0008±0.003	0.0296
Random effect: Site	0.229			0.088	0.04
DF	744			745	746
AIC	1562.4			386.6	147.4
